# Supplementary material for: Revisions of Ruizodendron and Pseudephedranthus (Annonaceae) including a new species and an overview of most up-to-date revisions of Neotropical Annonaceae genera
Source: PhytoKeys. 2017 Sep 21;(86):75–96. doi: 10.3897/phytokeys.86.13773 (PMC5672117; doi:10.3897/phytokeys.86.13773)
Supplement: XML Treatment for Ruizodendron [file phytokeys.86.13773-treatment1.xml]

<!DOCTYPE tp:taxon-treatment
  PUBLIC "-//TaxonX//DTD Taxonomic Treatment Publishing DTD v0 20100105//EN" "tax-treatment-NSO.dtd">
<tp:taxon-treatment xmlns:tp="http://www.plazi.org/taxpub"><tp:treatment-meta><kwd-group><label>Taxon classification</label><kwd><named-content xmlns:xlink="http://www.w3.org/1999/xlink" content-type="kingdom">Plantae</named-content></kwd><kwd><named-content xmlns:xlink="http://www.w3.org/1999/xlink" content-type="order">Magnoliales</named-content></kwd><kwd><named-content xmlns:xlink="http://www.w3.org/1999/xlink" content-type="family">Annonaceae</named-content></kwd></kwd-group><mixed-citation publication-type="journal"><person-group><name><surname>Erkens</surname><given-names>Roy H.J.</given-names></name><name><surname>Oosterhof</surname><given-names>Jessica</given-names></name><name><surname>Westra</surname><given-names>Lubbert Y.T.</given-names></name><name><surname>Maas</surname><given-names>Paul J.M.</given-names></name></person-group><article-title>Revisions of <italic><tp:taxon-name><tp:taxon-name-part taxon-name-part-type="genus" reg="Ruizodendron">Ruizodendron</tp:taxon-name-part></tp:taxon-name></italic> and <italic><tp:taxon-name><tp:taxon-name-part taxon-name-part-type="genus" reg="Pseudephedranthus">Pseudephedranthus</tp:taxon-name-part></tp:taxon-name></italic> (<tp:taxon-name><tp:taxon-name-part taxon-name-part-type="family">Annonaceae</tp:taxon-name-part></tp:taxon-name>) including a new species and an overview of most up-to-date revisions of Neotropical <tp:taxon-name><tp:taxon-name-part taxon-name-part-type="family">Annonaceae</tp:taxon-name-part></tp:taxon-name> genera</article-title><source>PhytoKeys</source><day>21</day><month>9</month><year>2017</year><volume>2017</volume><issue>86</issue><fpage>75</fpage><lpage>96</lpage><pub-id pub-id-type="doi">10.3897/phytokeys.86.13773</pub-id></mixed-citation></tp:treatment-meta><tp:nomenclature><tp:taxon-name>
            <tp:taxon-name-part taxon-name-part-type="genus" reg="Ruizodendron">Ruizodendron</tp:taxon-name-part>
          </tp:taxon-name><tp:taxon-authority>R.E.Fr.</tp:taxon-authority><tp:nomenclature-citation-list><tp:nomenclature-citation><tp:taxon-name>
                <tp:taxon-name-part taxon-name-part-type="genus" reg="Ruizodendron">Ruizodendron</tp:taxon-name-part>
              </tp:taxon-name><comment>R.E.Fr., Arkiv för Botanik Ser. 28B (4): 3. 1936.</comment></tp:nomenclature-citation></tp:nomenclature-citation-list></tp:nomenclature><tp:treatment-sec sec-type="material" id="SECID0E2FAG"><title>Type.</title><p>
            <italic><tp:taxon-name><tp:taxon-name-part taxon-name-part-type="genus" reg="Ruizodendron">Ruizodendron</tp:taxon-name-part> <tp:taxon-name-part taxon-name-part-type="species" reg="ovale">ovale</tp:taxon-name-part></tp:taxon-name></italic> (Ruiz &amp; Pav.) R.E.Fr. (= <italic><tp:taxon-name><tp:taxon-name-part taxon-name-part-type="genus" reg="Guatteria">Guatteria</tp:taxon-name-part> <tp:taxon-name-part taxon-name-part-type="species" reg="ovalis">ovalis</tp:taxon-name-part></tp:taxon-name></italic> Ruiz &amp; Pav.)</p></tp:treatment-sec><tp:treatment-sec sec-type="description" id="SECID0EXGAG"><title>Description.</title><p>
            <italic>Trees</italic>, often with buttresses; young twigs lenticellate. <italic>Leaves</italic>: distichous, simple, entire, shortly petiolate, exstipulate; lamina medium-sized, mostly elliptic, venation brochidodromous to eucamptodromous, articulated at the base, primary vein slightly raised to flat above, glaucous below. <italic>Flowers</italic> actinomorphic, bisexual, perianth consisting of one whorl of sepals and two whorls of petals; pedicels with basal articulation and 2 soon falling bracts; sepals 3, imbricate, free, much shorter than the petals, soon falling; petals 6, imbricate, free, subequal; stamens ca. 40, extrorse, filament very short, connective apex discoid, glabrous; carpels ca. 25, spirally arranged, free, ovary 1-locular with 1 ovule attached below the middle, style absent, stigma ovoid, hairy. <italic>Fruit</italic> apocarpous, composed of few indehiscent monocarps, these transversely ellipsoid, the stipe laterally attached. <italic>Seed</italic> 1, filling the whole monocarp, orange-brown, rumination lamellate in 2 parts, raphe a fine, shallow groove.</p></tp:treatment-sec><tp:treatment-sec sec-type="distribution" id="SECID0EHHAG"><title>Distribution.</title><p>Monotypic, occurring in the western part of South America (Fig. <xref ref-type="fig" rid="F1">1</xref>).</p></tp:treatment-sec><tp:treatment-sec><!--Section generated to contain objects referenced in tp:taxon-treatment.--><fig id="F1" position="float" orientation="portrait"><label>Figure 1.</label><caption><p>Distribution map of <italic><tp:taxon-name><tp:taxon-name-part taxon-name-part-type="genus" reg="Ruizodendron">Ruizodendron</tp:taxon-name-part> <tp:taxon-name-part taxon-name-part-type="species" reg="ovale">ovale</tp:taxon-name-part></tp:taxon-name></italic>, <italic><tp:taxon-name><tp:taxon-name-part taxon-name-part-type="genus" reg="Pseudephedranthus">Pseudephedranthus</tp:taxon-name-part> <tp:taxon-name-part taxon-name-part-type="species" reg="fragrans">fragrans</tp:taxon-name-part></tp:taxon-name></italic> and <italic><tp:taxon-name><tp:taxon-name-part taxon-name-part-type="genus" reg="Pseudephedranthus">P.</tp:taxon-name-part> <tp:taxon-name-part taxon-name-part-type="species" reg="enigmaticus">enigmaticus</tp:taxon-name-part></tp:taxon-name></italic>.</p></caption><graphic xmlns:xlink="http://www.w3.org/1999/xlink" xlink:href="phytokeys-86-075-g001.jpg" position="float" orientation="portrait" xlink:type="simple" id="oo_157339.jpg"/></fig></tp:treatment-sec></tp:taxon-treatment>
