# Supplementary material for: Revisions of Ruizodendron and Pseudephedranthus (Annonaceae) including a new species and an overview of most up-to-date revisions of Neotropical Annonaceae genera
Source: PhytoKeys. 2017 Sep 21;(86):75–96. doi: 10.3897/phytokeys.86.13773 (PMC5672117; doi:10.3897/phytokeys.86.13773)
Supplement: XML Treatment for Pseudephedranthus enigmaticus [file phytokeys.86.13773-treatment4.xml]

<!DOCTYPE tp:taxon-treatment
  PUBLIC "-//TaxonX//DTD Taxonomic Treatment Publishing DTD v0 20100105//EN" "tax-treatment-NSO.dtd">
<tp:taxon-treatment xmlns:tp="http://www.plazi.org/taxpub"><tp:treatment-meta><kwd-group><label>Taxon classification</label><kwd><named-content xmlns:xlink="http://www.w3.org/1999/xlink" content-type="kingdom">Plantae</named-content></kwd><kwd><named-content xmlns:xlink="http://www.w3.org/1999/xlink" content-type="order">Magnoliales</named-content></kwd><kwd><named-content xmlns:xlink="http://www.w3.org/1999/xlink" content-type="family">Annonaceae</named-content></kwd></kwd-group><mixed-citation publication-type="journal"><person-group><name><surname>Erkens</surname><given-names>Roy H.J.</given-names></name><name><surname>Oosterhof</surname><given-names>Jessica</given-names></name><name><surname>Westra</surname><given-names>Lubbert Y.T.</given-names></name><name><surname>Maas</surname><given-names>Paul J.M.</given-names></name></person-group><article-title>Revisions of <italic><tp:taxon-name><tp:taxon-name-part taxon-name-part-type="genus" reg="Ruizodendron">Ruizodendron</tp:taxon-name-part></tp:taxon-name></italic> and <italic><tp:taxon-name><tp:taxon-name-part taxon-name-part-type="genus" reg="Pseudephedranthus">Pseudephedranthus</tp:taxon-name-part></tp:taxon-name></italic> (<tp:taxon-name><tp:taxon-name-part taxon-name-part-type="family">Annonaceae</tp:taxon-name-part></tp:taxon-name>) including a new species and an overview of most up-to-date revisions of Neotropical <tp:taxon-name><tp:taxon-name-part taxon-name-part-type="family">Annonaceae</tp:taxon-name-part></tp:taxon-name> genera</article-title><source>PhytoKeys</source><day>21</day><month>9</month><year>2017</year><volume>2017</volume><issue>86</issue><fpage>75</fpage><lpage>96</lpage><pub-id pub-id-type="doi">10.3897/phytokeys.86.13773</pub-id></mixed-citation></tp:treatment-meta><tp:nomenclature><tp:taxon-name>
            <tp:taxon-name-part taxon-name-part-type="genus" reg="Pseudephedranthus">Pseudephedranthus</tp:taxon-name-part>
            <tp:taxon-name-part taxon-name-part-type="species" reg="enigmaticus">enigmaticus</tp:taxon-name-part>
            <object-id xmlns:xlink="http://www.w3.org/1999/xlink" content-type="ipni" xlink:type="simple">urn:lsid:ipni.org:names:77165709-1</object-id>
          </tp:taxon-name><tp:taxon-authority>Maas &amp; Westra, sp. nov .</tp:taxon-authority><xref ref-type="fig" rid="F4">Figs 4</xref><xref ref-type="fig" rid="F5">, 5</xref><!--PageBreak--></tp:nomenclature><tp:treatment-sec sec-type="diagnosis" id="SECID0E4ZAG"><title>Diagnosis.</title><p>Differing from <italic><tp:taxon-name><tp:taxon-name-part taxon-name-part-type="genus" reg="Pseudephedranthus">P.</tp:taxon-name-part> <tp:taxon-name-part taxon-name-part-type="species" reg="fragrans">fragrans</tp:taxon-name-part></tp:taxon-name></italic> by shorter petioles. Moreover, petals in <italic><tp:taxon-name><tp:taxon-name-part taxon-name-part-type="genus" reg="Pseudephedranthus">P.</tp:taxon-name-part> <tp:taxon-name-part taxon-name-part-type="species" reg="enigmaticus">enigmaticus</tp:taxon-name-part></tp:taxon-name></italic> are for a large part covered by a very dense indument of curly hairs, those of <italic><tp:taxon-name><tp:taxon-name-part taxon-name-part-type="genus" reg="Pseudephedranthus">P.</tp:taxon-name-part> <tp:taxon-name-part taxon-name-part-type="species" reg="fragrans">fragrans</tp:taxon-name-part></tp:taxon-name></italic> covered by a less dense indument of appressed hairs. Also, seeds in <italic><tp:taxon-name><tp:taxon-name-part taxon-name-part-type="genus" reg="Pseudephedranthus">P.</tp:taxon-name-part> <tp:taxon-name-part taxon-name-part-type="species" reg="enigmaticus">enigmaticus</tp:taxon-name-part></tp:taxon-name></italic> are ellipsoid instead of ovoid and smaller than in <italic><tp:taxon-name><tp:taxon-name-part taxon-name-part-type="genus" reg="Pseudephedranthus">P.</tp:taxon-name-part> <tp:taxon-name-part taxon-name-part-type="species" reg="fragrans">fragrans</tp:taxon-name-part></tp:taxon-name></italic>.</p></tp:treatment-sec><tp:treatment-sec sec-type="material" id="SECID0E12AG"><title>Type.</title><p>SURINAME, Sipaliwini, Central Suriname Nature Reserve, ca. 4 km ENE of Kayserberg Airstrip, alt. 235 m, 4 June 2003, <italic>Evans et al. 3437</italic> (holotype WAG! [barcode WAG.1584983]; isotype L! [barcode L.3724851]).</p></tp:treatment-sec><tp:treatment-sec sec-type="description" id="SECID0EC3AG"><title>Description.</title><p>
            <italic>Tree</italic>, 3–15 m tall, 12–20 cm diam.; young twigs glabrous. <italic>Leaves</italic>: petioles 3–5 by 1–2 mm; lamina narrowly elliptic, 12–22(–26) by 4–6(–9) cm (index 2.8–4), chartaceous, pale gray to greenish gray above <italic>in sicco</italic>, somewhat bullate above <italic>in vivo</italic>, greenish brown to pale brown below <italic>in sicco</italic>, base acute, apex acuminate (acumen 5–10 mm long), primary vein raised above, secondary veins 6–10 on either side of primary vein, raised above, smallest distance between secondary veins and margin 4–7 mm, tertiary veins raised, rarely flat above, reticulate. Only staminate flowers seen, <italic>Inflorescence</italic> axillary, 1–2(–several)-flowered, pedicels 3–12 mm by 0.5–2 mm, rather densely to sparsely covered with erect to appressed, brown hairs to ca. 1 mm long, soon glabrous; bracts 4–5, depressed ovate, 1–2 mm long, outer side rather densely to sparsely covered with erect to appressed, brown hairs; flower buds ellipsoid; sepals shallowly ovate-triangular, ca. 2 by 2–3 mm, outer side rather densely to sparsely covered with erect to appressed, brown hairs; petals white, tinged with pale green <italic>in vivo</italic>, oblong-elliptic to narrowly so, 7–12 by 3–6 mm, outer side of outer petals densely to rather densely covered with appressed, brown hairs, inner side densely covered with whitish or greyish-white, curly hairs except for the glabrous base, outer side and apical part of inner petals densely covered with curly, white hairs; staminate torus conical, 2–2.5 mm long, ca. 1 mm diam. at base; stamens ca. 50, 2–2.5 mm long, apical prolongation of connective discoid, broadly elliptic. <italic><tp:taxon-name><tp:taxon-name-part taxon-name-part-type="genus" reg="Monocarps">Monocarps</tp:taxon-name-part></tp:taxon-name></italic> 3–15, green <italic>in vivo</italic>, black <italic>in sicco</italic>, ellipsoid, 12–32 by 7–15 mm, glabrous or sparsely covered with appressed hairs, apex rounded, wall 0.2–0.5 mm thick, stipes 1–4 mm long, 1–1.5 mm diam. <italic>Seed</italic> ellipsoid, 12–19 by 7–10 mm, pale brown, transversely striate.</p></tp:treatment-sec><tp:treatment-sec sec-type="distribution" id="SECID0ED4AG"><title>Distribution.</title><p>Guyana, Suriname, and the Brazilian state of Pará. Fig. <xref ref-type="fig" rid="F1">1</xref>.</p></tp:treatment-sec><tp:treatment-sec sec-type="habitat" id="SECID0EN4AG"><title>Habitat and ecology.</title><p>In periodically inundated or non-inundated forest, on sandy or loamy soil, alt. 100–600 m. Flowering: May, June; fruiting: June, July, September.</p></tp:treatment-sec><tp:treatment-sec sec-type="material" id="SECID0ES4AG"><title>Specimens examined.</title><p>
            <bold>Brazil</bold>. Pará: Parque Indígena do Tumucumaque, Rio Parú de Oeste, Missão Tiriyo, <italic>Cavalcante 2579</italic> (U); Rio Maicuru, Igarapé do Mutum, 31/2 hrs. por canoa de motor de poupa acima da pista de pouso do Lageiro, <italic>Jangoux &amp; Ribeiro 1555</italic> (L, RB); W bank of Rio Maicuru, ca. 23 km upstream from Lageira airstrip, N side of Mutum stream, <italic>Strudwick et al. 3808</italic> (U). <bold>Guyana</bold>. Takutu-U Region, Rupununi River, between Kwattamang Landing and Rewa Village, 100 m, <italic>Clarke et al. 6750</italic> (NY, US). <bold>Suriname</bold>. Suriname, Sipaliwini District, Sipaliwini River, Werehpai, 5 September 2010, <italic>Bánki et al. 1674</italic> (L); Sipaliwini District, Si<!--PageBreak-->paliwini River, <italic>Bánki et al. 1579</italic> (L); Sipaliwini, vicinity of camp on W bank of Zuid River, across river (i.e. W and outside of) Central Suriname Nature Reserve, ca. 10 km straight-line distance SSE of Kayserberg Airstrip, 240 m, <italic>Evans et al. 3485</italic> (L); Sipaliwini, Central Suriname Nature Reserve, on S slope of the first peak in Eilerts de Haan mountain range, ca. 7 km ENE of Kayserberg Airstrip, 400–600 m, <italic>Herrera C. et al. 9959</italic> (L, WAG); Distr. Nickerie, area of Kabalebo Dam project, 30–130 m, <italic>Lindeman &amp; de Roon 752</italic> (U); Sipaliwini, Morro Grande camp forest island, 6 km W of Morro Grande dome, 360 m, <italic>Oldenburger et al. 416</italic> (U); Sipaliwini, Central Suriname Nature Reserve, 2–5 km SE of E end of Kayserberg Airstrip, 235 m, <italic>Rosário 1796</italic> (L); Sipaliwini, Central Suriname Nature Reserve, 2–5 km ENE of Kayserberg <!--PageBreak--><!--PageBreak-->Airstrip, 235 m, <italic>Rosário et al. 1829</italic> (MO); Sipaliwini, Central Suriname Nature Reserve, vicinity of camp at southern base of the first peak in Eilerts de Haan mountain range, 250–350 m, <italic>C.S. &amp; D.O. Rosário 2176</italic> (L).</p></tp:treatment-sec><tp:treatment-sec sec-type="notes" id="SECID0E45AG"><title>Notes.</title><p>Material of this species had previously been filed in herbaria under different generic names such as <italic><tp:taxon-name><tp:taxon-name-part taxon-name-part-type="genus" reg="Cremastosperma">Cremastosperma</tp:taxon-name-part></tp:taxon-name></italic>, <italic><tp:taxon-name><tp:taxon-name-part taxon-name-part-type="genus" reg="Guatteria">Guatteria</tp:taxon-name-part></tp:taxon-name></italic>, <italic><tp:taxon-name><tp:taxon-name-part taxon-name-part-type="genus" reg="Klarobelia">Klarobelia</tp:taxon-name-part></tp:taxon-name></italic>, <italic><tp:taxon-name><tp:taxon-name-part taxon-name-part-type="genus" reg="Malmea">Malmea</tp:taxon-name-part></tp:taxon-name></italic>, <italic><tp:taxon-name><tp:taxon-name-part taxon-name-part-type="genus" reg="Oxandra">Oxandra</tp:taxon-name-part></tp:taxon-name></italic>, and <italic><tp:taxon-name><tp:taxon-name-part taxon-name-part-type="genus" reg="Rollinia">Rollinia</tp:taxon-name-part></tp:taxon-name></italic> (which is quite aberrant!). The confusion is aptly expressed in the epithet “<tp:taxon-name><tp:taxon-name-part taxon-name-part-type="species" reg="enigmaticus">enigmaticus</tp:taxon-name-part></tp:taxon-name>”. This new species fits quite well, however, within the genus <italic><tp:taxon-name><tp:taxon-name-part taxon-name-part-type="genus" reg="Pseudephedranthus">Pseudephedranthus</tp:taxon-name-part></tp:taxon-name></italic> (segregated from <italic><tp:taxon-name><tp:taxon-name-part taxon-name-part-type="genus" reg="Ephedranthus">Ephedranthus</tp:taxon-name-part></tp:taxon-name></italic> by Aristeguieta in <xref ref-type="bibr" rid="B1">1969</xref>), among others by the leaf venation, fruit and seed structure, and the strong similarity of the flowers. We acknowledge the fact that <xref ref-type="bibr" rid="B36">Pirie et al. (2006)</xref> demonstrated that <italic><tp:taxon-name><tp:taxon-name-part taxon-name-part-type="genus" reg="Pseudephedranthus">Pseudephedranthus</tp:taxon-name-part> <tp:taxon-name-part taxon-name-part-type="species" reg="fragrans">fragrans</tp:taxon-name-part></tp:taxon-name></italic> is nested in <italic><tp:taxon-name><tp:taxon-name-part taxon-name-part-type="genus" reg="Klarobelia">Klarobelia</tp:taxon-name-part></tp:taxon-name></italic>. From a morphological point of view (leaves and venation; flower morphology) this is quite surprising, given that overall morphology of <italic><tp:taxon-name><tp:taxon-name-part taxon-name-part-type="genus" reg="Klarobelia">Klarobelia</tp:taxon-name-part></tp:taxon-name></italic> is homogenous, and <italic><tp:taxon-name><tp:taxon-name-part taxon-name-part-type="genus" reg="Pseudephedranthus">Pseudephedranthus</tp:taxon-name-part></tp:taxon-name></italic> is deviant from the general <italic><tp:taxon-name><tp:taxon-name-part taxon-name-part-type="genus" reg="Klarobelia">Klarobelia</tp:taxon-name-part></tp:taxon-name></italic> morphology. Therefore, we prefer to describe this new species in <italic><tp:taxon-name><tp:taxon-name-part taxon-name-part-type="genus" reg="Pseudephedranthus">Pseudephedranthus</tp:taxon-name-part></tp:taxon-name></italic> to reflect the morphological similarity to <italic><tp:taxon-name><tp:taxon-name-part taxon-name-part-type="genus" reg="Pseudephedranthus">P.</tp:taxon-name-part> <tp:taxon-name-part taxon-name-part-type="species" reg="fragrans">fragrans</tp:taxon-name-part></tp:taxon-name></italic>. <italic><tp:taxon-name><tp:taxon-name-part taxon-name-part-type="genus" reg="Pseudephedranthus">P.</tp:taxon-name-part> <tp:taxon-name-part taxon-name-part-type="species" reg="enigmaticus">enigmaticus</tp:taxon-name-part></tp:taxon-name></italic> is distinct from <italic><tp:taxon-name><tp:taxon-name-part taxon-name-part-type="genus" reg="Pseudephedranthus">P.</tp:taxon-name-part> <tp:taxon-name-part taxon-name-part-type="species" reg="fragrans">fragrans</tp:taxon-name-part></tp:taxon-name></italic> by shorter petioles and, particularly, by the much denser indument of small curly hairs on most of the inner side of the petals (versus mostly small straight hairs). Also, seeds in <italic><tp:taxon-name><tp:taxon-name-part taxon-name-part-type="genus" reg="Pseudephedranthus">P.</tp:taxon-name-part> <tp:taxon-name-part taxon-name-part-type="species" reg="enigmaticus">enigmaticus</tp:taxon-name-part></tp:taxon-name></italic> are ellipsoid and 12–19 by 7–10 mm in contrast to <italic><tp:taxon-name><tp:taxon-name-part taxon-name-part-type="genus" reg="Pseudephedranthus">P.</tp:taxon-name-part> <tp:taxon-name-part taxon-name-part-type="species" reg="fragrans">fragrans</tp:taxon-name-part></tp:taxon-name></italic> were they are ovoid and larger (25–30 by 13–15 mm).</p><p>The specimens investigated here were either fruiting or flowering, the flowers all being staminate. Carpel bearing flowers are still needed to complete the description.</p><fig id="F4" position="float" orientation="portrait"><label>Figure 4.</label><caption><p>
                <bold>a</bold> Close up of flowering branch of <italic><tp:taxon-name><tp:taxon-name-part taxon-name-part-type="genus" reg="Pseudephedranthus">Pseudephedranthus</tp:taxon-name-part> <tp:taxon-name-part taxon-name-part-type="species" reg="enigmaticus">enigmaticus</tp:taxon-name-part></tp:taxon-name></italic> (<italic>Evans et al. 3437</italic>) <bold>b</bold> Close up of fruiting branch of <italic><tp:taxon-name><tp:taxon-name-part taxon-name-part-type="genus" reg="Pseudephedranthus">Pseudephedranthus</tp:taxon-name-part> <tp:taxon-name-part taxon-name-part-type="species" reg="enigmaticus">enigmaticus</tp:taxon-name-part></tp:taxon-name></italic> (<italic>Herrera C. et al. 9959</italic>).</p></caption><graphic xmlns:xlink="http://www.w3.org/1999/xlink" xlink:href="phytokeys-86-075-g004.jpg" position="float" orientation="portrait" xlink:type="simple" id="oo_157342.jpg"/></fig><fig id="F5" position="float" orientation="portrait"><label>Figure 5.</label><caption><p>Drawing of <italic><tp:taxon-name><tp:taxon-name-part taxon-name-part-type="genus" reg="Pseudephedranthus">Pseudephedranthus</tp:taxon-name-part> <tp:taxon-name-part taxon-name-part-type="species" reg="enigmaticus">enigmaticus</tp:taxon-name-part></tp:taxon-name></italic>. <bold>a</bold> Flowering branch (<italic>Clarke 3420</italic>, U) <bold>b</bold> Flower in lateral view <bold>c</bold> Staminate flower in longitudinal section <bold>d</bold> Outer petal <bold>e</bold> Inner petal <bold>f</bold> Stamen (<bold>b–f</bold> <italic>Evans et al. 3437</italic>, WAG) <bold>g</bold> Fruit (<italic>Herrera C. 9959</italic>, WAG) <bold>h</bold> Seed, small part of seed coat removed to show lamellate ruminations <bold>i</bold> Cross section of monocarp and enclosed seed showing 4-parted rumination (<bold>h–i</bold> <italic>Strudwick et al. 3808</italic>, U). Drawings by Esmée Winkel.</p></caption><graphic xmlns:xlink="http://www.w3.org/1999/xlink" xlink:href="phytokeys-86-075-g005.jpg" position="float" orientation="portrait" xlink:type="simple" id="oo_157343.jpg"/></fig></tp:treatment-sec><tp:treatment-sec><!--Section generated to contain objects referenced in tp:taxon-treatment.--><fig id="F1" position="float" orientation="portrait"><label>Figure 1.</label><caption><p>Distribution map of <italic><tp:taxon-name><tp:taxon-name-part taxon-name-part-type="genus" reg="Ruizodendron">Ruizodendron</tp:taxon-name-part> <tp:taxon-name-part taxon-name-part-type="species" reg="ovale">ovale</tp:taxon-name-part></tp:taxon-name></italic>, <italic><tp:taxon-name><tp:taxon-name-part taxon-name-part-type="genus" reg="Pseudephedranthus">Pseudephedranthus</tp:taxon-name-part> <tp:taxon-name-part taxon-name-part-type="species" reg="fragrans">fragrans</tp:taxon-name-part></tp:taxon-name></italic> and <italic><tp:taxon-name><tp:taxon-name-part taxon-name-part-type="genus" reg="Pseudephedranthus">P.</tp:taxon-name-part> <tp:taxon-name-part taxon-name-part-type="species" reg="enigmaticus">enigmaticus</tp:taxon-name-part></tp:taxon-name></italic>.</p></caption><graphic xmlns:xlink="http://www.w3.org/1999/xlink" xlink:href="phytokeys-86-075-g001.jpg" position="float" orientation="portrait" xlink:type="simple" id="oo_157339.jpg"/></fig></tp:treatment-sec><ref-list><ref id="B1"><mixed-citation xmlns:xlink="http://www.w3.org/1999/xlink" xlink:type="simple">
          <person-group><name name-style="western"><surname>Aristeguieta</surname><given-names>L</given-names></name></person-group> (<year>1969</year>) <article-title><tp:taxon-name><tp:taxon-name-part taxon-name-part-type="family">Annonaceae</tp:taxon-name-part></tp:taxon-name>.</article-title> In: <person-group><name name-style="western"><surname>Maguire</surname><given-names>B</given-names></name></person-group>. <issue-title>[et al.] - Botany of the Guayana highlands. Part 8.</issue-title> <source>Memoirs of The New York Botanical Garden</source> <volume>18</volume>: <fpage>42</fpage>–<lpage>43</lpage>.</mixed-citation></ref><ref id="B36"><mixed-citation xmlns:xlink="http://www.w3.org/1999/xlink" xlink:type="simple">
          <person-group><name name-style="western"><surname>Pirie</surname><given-names>MD</given-names></name><name name-style="western"><surname>Chatrou</surname><given-names>LW</given-names></name><name name-style="western"><surname>Mols</surname><given-names>JB</given-names></name><name name-style="western"><surname>Erkens</surname><given-names>RHJ</given-names></name><name name-style="western"><surname>Oosterhof</surname><given-names>J.</given-names></name></person-group> (<year>2006</year>) <article-title>‘Andean-centred’ genera in the short branch clade of <tp:taxon-name><tp:taxon-name-part taxon-name-part-type="family">Annonaceae</tp:taxon-name-part></tp:taxon-name>: testing biogeographical hypotheses using phylogeny reconstruction and molecular dating.</article-title> <source>Journal of Biogeography</source> <volume>33</volume>: <fpage>31</fpage>–<lpage>46</lpage>.</mixed-citation></ref></ref-list></tp:taxon-treatment>
