# Supplementary material for: Revisions of Ruizodendron and Pseudephedranthus (Annonaceae) including a new species and an overview of most up-to-date revisions of Neotropical Annonaceae genera
Source: PhytoKeys. 2017 Sep 21;(86):75–96. doi: 10.3897/phytokeys.86.13773 (PMC5672117; doi:10.3897/phytokeys.86.13773)
Supplement: XML Treatment for Pseudephedranthus fragrans [file phytokeys.86.13773-treatment5.xml]

<!DOCTYPE tp:taxon-treatment
  PUBLIC "-//TaxonX//DTD Taxonomic Treatment Publishing DTD v0 20100105//EN" "tax-treatment-NSO.dtd">
<tp:taxon-treatment xmlns:tp="http://www.plazi.org/taxpub"><tp:treatment-meta><kwd-group><label>Taxon classification</label><kwd><named-content xmlns:xlink="http://www.w3.org/1999/xlink" content-type="kingdom">Plantae</named-content></kwd><kwd><named-content xmlns:xlink="http://www.w3.org/1999/xlink" content-type="order">Magnoliales</named-content></kwd><kwd><named-content xmlns:xlink="http://www.w3.org/1999/xlink" content-type="family">Annonaceae</named-content></kwd></kwd-group><mixed-citation publication-type="journal"><person-group><name><surname>Erkens</surname><given-names>Roy H.J.</given-names></name><name><surname>Oosterhof</surname><given-names>Jessica</given-names></name><name><surname>Westra</surname><given-names>Lubbert Y.T.</given-names></name><name><surname>Maas</surname><given-names>Paul J.M.</given-names></name></person-group><article-title>Revisions of <italic><tp:taxon-name><tp:taxon-name-part taxon-name-part-type="genus" reg="Ruizodendron">Ruizodendron</tp:taxon-name-part></tp:taxon-name></italic> and <italic><tp:taxon-name><tp:taxon-name-part taxon-name-part-type="genus" reg="Pseudephedranthus">Pseudephedranthus</tp:taxon-name-part></tp:taxon-name></italic> (<tp:taxon-name><tp:taxon-name-part taxon-name-part-type="family">Annonaceae</tp:taxon-name-part></tp:taxon-name>) including a new species and an overview of most up-to-date revisions of Neotropical <tp:taxon-name><tp:taxon-name-part taxon-name-part-type="family">Annonaceae</tp:taxon-name-part></tp:taxon-name> genera</article-title><source>PhytoKeys</source><day>21</day><month>9</month><year>2017</year><volume>2017</volume><issue>86</issue><fpage>75</fpage><lpage>96</lpage><pub-id pub-id-type="doi">10.3897/phytokeys.86.13773</pub-id></mixed-citation></tp:treatment-meta><tp:nomenclature><tp:taxon-name>
            <tp:taxon-name-part taxon-name-part-type="genus" reg="Pseudephedranthus">Pseudephedranthus</tp:taxon-name-part>
            <tp:taxon-name-part taxon-name-part-type="species" reg="fragrans">fragrans</tp:taxon-name-part>
          </tp:taxon-name><tp:taxon-authority>(R.E.Fr.) Aristeg.</tp:taxon-authority><xref ref-type="fig" rid="F6">Figs 6</xref><xref ref-type="fig" rid="F7">, 7</xref><tp:nomenclature-citation-list><tp:nomenclature-citation><tp:taxon-name>
                <tp:taxon-name-part taxon-name-part-type="genus" reg="Pseudephedranthus">Pseudephedranthus</tp:taxon-name-part> <tp:taxon-name-part taxon-name-part-type="species" reg="fragrans">fragrans</tp:taxon-name-part></tp:taxon-name><comment>(R.E.Fr.) Aristeg., Memoirs of the New York Botanical Garden 18(2): 43. f. 10. 1969.</comment></tp:nomenclature-citation><tp:nomenclature-citation><tp:taxon-name>
                <tp:taxon-name-part taxon-name-part-type="genus" reg="Ephedranthus">Ephedranthus</tp:taxon-name-part> <tp:taxon-name-part taxon-name-part-type="species" reg="fragrans">fragrans</tp:taxon-name-part></tp:taxon-name><comment>R.E.Fr., Memoirs of the New York Botanical Garden 9(3): 327. 1957.</comment></tp:nomenclature-citation></tp:nomenclature-citation-list></tp:nomenclature><tp:treatment-sec sec-type="material" id="SECID0EUJBG"><title>Type.</title><p>VENEZUELA. Amazonas: Río Negro, occasional on lower slopes of Piedra Nunca, just N of Piedra de Cucuy, 100–150 m, 10 April 1953, <italic>Maguire &amp; Wurdack 34954</italic> (holotype S [barcode S.85211]; isotypes F, GH, NY, P, S).</p></tp:treatment-sec><tp:treatment-sec sec-type="description" id="SECID0E3JBG"><title>Description.</title><p>
            <italic>Tree</italic>, 10–20 m tall, 15–30 cm diam.; young twigs glabrous, fissured, covered with a white, waxy surface. <italic>Leaves</italic>: petioles 8–12 by 1–2 mm; lamina lamina elliptic to narrowly elliptic, (5–)10–25 by (2.5–)4–7(–9) cm (index 2–3), chartaceous to coriaceous, dark greenish-brown above, pale green below, shiny and glabrous on both sides, base obtuse to less often acute, the extreme base shortly attenuate or not, apex shortly acuminate (acumen to ca. 15 mm long), secondary veins 5–9 on either side of primary vein, raised above, smallest distance between secondary veins and margin 2–6 mm, tertiary veins raised above, reticulate. <italic>Inflorescence</italic> axillary, 1–2(–more)-flowered, usually on older parts of branchlets; pedicels 4–8 by ca. 1 mm, fruiting <!--PageBreak--><!--PageBreak-->pedicels to ca. 10 by 2–4 mm, densely covered with appressed hairs to ca. 0.1 mm long; bracts 3–5, triangular, 0.7–1 mm long, outer side densely covered with appressed hairs to ca. 0.1 mm long; flower buds broadly ovoid; sepals shallowly ovate-triangular, 1.5–2 by 3 mm, outer side densely covered with appressed hairs to ca. 0.1 mm long; petals white to cream <italic>in vivo</italic>, narrowly elliptic, 9–15 by 3–5 mm, outer side densely covered with appressed hairs to ca. 0.1 mm long; staminate flowers: torus concave, ca. 2.5 mm long, stamens ca. 50, 1.5–2 mm long, basal stamens with a broadly ovoid prolongation of connective, the distal ones with a discoid prolongation of connective, carpels absent; bisexual flowers: torus slightly raised, ca. 1 mm long, stamens ca. 15, 1.5–2.5 mm long, apical prolongation of connective broadly ovoid, carpels ca. 25, ca. 3 mm long, densely covered with appressed hairs to ca. 0.1 mm long, stigma ca. 1 mm long. <italic><tp:taxon-name><tp:taxon-name-part taxon-name-part-type="genus" reg="Monocarps">Monocarps</tp:taxon-name-part></tp:taxon-name></italic> 3–10, green, maturing orange <italic>in vivo</italic>, pale brown <italic>in sicco</italic>, ellipsoid, 25–32 by 12–15 mm, apex rounded, sparsely covered with appressed hairs to ca. 0.4 mm long to glabrous, wall 0.2{–1} mm thick; stipes 2–4 by 1.5 mm. <italic>Seed</italic> ovoid, 25–30 by 13–15 mm, pale brown, transversely striate.</p></tp:treatment-sec><tp:treatment-sec sec-type="distribution" id="SECID0E1KBG"><title>Distribution.</title><p>Restricted to the Upper Rio Negro region of Brazil and adjacent Venezuela. Fig. <xref ref-type="fig" rid="F1">1</xref>.</p></tp:treatment-sec><tp:treatment-sec sec-type="habitat" id="SECID0EELBG"><title>Habitat and ecology.</title><p>In lowland rain forest (in forested hills at the base of Piedra de Cucuy, Maas, pers. comm.). At elevations of 50–600 m. Flowering: April, December; fruiting: October, December.</p><!--PageBreak--></tp:treatment-sec><tp:treatment-sec sec-type="material" id="SECID0EKLBG"><title>Specimens examined.</title><p>
            <bold>Venezuela</bold>. Amazonas: Río Negro, forested base of Piedra de Cucuy, 100–200 m, <italic>Maas et al. 6878</italic> (INPA, MO, NY, RB, S, U, WU). <bold>Brazil</bold>. Amazonas: Rio Cauaburí, Caño Tucano, 125 m, <italic>Maguire et al. 60189</italic> (F, GH, MO, NY, S), <italic>60191</italic> (MO, NY, S, US); Rio Negro, Rio Cauaburí, Rio Tucano, Camp Tucano (Camp No. 2), 850 ft., <italic>Maguire et al. 60332</italic> (MO); between Palmito Camp and Camp Tatu, 400–600 m, <italic>N.T. Silva &amp; Brazão 60683</italic> (NY, US); Rio Negro, Rio Cauaburí, Rio Maturacá, between Camp III and Maloca, <italic>N.T. Silva &amp; Brazão 60738</italic> (NY).</p><fig id="F6" position="float" orientation="portrait"><label>Figure 6.</label><caption><p>
                <bold>a</bold> Branch of <italic><tp:taxon-name><tp:taxon-name-part taxon-name-part-type="genus" reg="Pseudephedranthus">Pseudephedranthus</tp:taxon-name-part> <tp:taxon-name-part taxon-name-part-type="species" reg="fragrans">fragrans</tp:taxon-name-part></tp:taxon-name></italic> <bold>b</bold> <tp:taxon-name><tp:taxon-name-part taxon-name-part-type="genus" reg="Monocarps">Monocarps</tp:taxon-name-part></tp:taxon-name> (<italic>Maas et al. 6878</italic>, U).</p></caption><graphic xmlns:xlink="http://www.w3.org/1999/xlink" xlink:href="phytokeys-86-075-g006.jpg" position="float" orientation="portrait" xlink:type="simple" id="oo_157344.jpg"/></fig><fig id="F7" position="float" orientation="portrait"><label>Figure 7.</label><caption><p>Fruit of <italic><tp:taxon-name><tp:taxon-name-part taxon-name-part-type="genus" reg="Pseudephedranthus">Pseudephedranthus</tp:taxon-name-part> <tp:taxon-name-part taxon-name-part-type="species" reg="fragrans">fragrans</tp:taxon-name-part></tp:taxon-name></italic>. Venezuela, Amazonas: Piedra de Cucuy (<italic>Maas et al. 6878</italic>).</p></caption><graphic xmlns:xlink="http://www.w3.org/1999/xlink" xlink:href="phytokeys-86-075-g007.jpg" position="float" orientation="portrait" xlink:type="simple" id="oo_157345.jpg"/></fig></tp:treatment-sec><tp:treatment-sec><!--Section generated to contain objects referenced in tp:taxon-treatment.--><fig id="F1" position="float" orientation="portrait"><label>Figure 1.</label><caption><p>Distribution map of <italic><tp:taxon-name><tp:taxon-name-part taxon-name-part-type="genus" reg="Ruizodendron">Ruizodendron</tp:taxon-name-part> <tp:taxon-name-part taxon-name-part-type="species" reg="ovale">ovale</tp:taxon-name-part></tp:taxon-name></italic>, <italic><tp:taxon-name><tp:taxon-name-part taxon-name-part-type="genus" reg="Pseudephedranthus">Pseudephedranthus</tp:taxon-name-part> <tp:taxon-name-part taxon-name-part-type="species" reg="fragrans">fragrans</tp:taxon-name-part></tp:taxon-name></italic> and <italic><tp:taxon-name><tp:taxon-name-part taxon-name-part-type="genus" reg="Pseudephedranthus">P.</tp:taxon-name-part> <tp:taxon-name-part taxon-name-part-type="species" reg="enigmaticus">enigmaticus</tp:taxon-name-part></tp:taxon-name></italic>.</p></caption><graphic xmlns:xlink="http://www.w3.org/1999/xlink" xlink:href="phytokeys-86-075-g001.jpg" position="float" orientation="portrait" xlink:type="simple" id="oo_157339.jpg"/></fig></tp:treatment-sec></tp:taxon-treatment>
